# Supplementary material for: Interferon-Associated Transcriptional Responses Are Preserved in Human Asthmatic Airway Epithelial Cells During Viral Infection
Source: Int J Mol Sci. 2026 Jul 8;27(14):6113. doi: 10.3390/ijms27146113 (PMC13410682; doi:10.3390/ijms27146113)
Supplement: Supplementary file 1 [file ijms-27-06113-s001.zip]

Archive with 1 entries (1 files):
- ijms-4355916-supplementary.pdf
